# Supplementary material for: Quantifying mRNA in Highly Degraded Fixed Tissues by Nanostring Technology: A Comparative Study
Source: Methods Protoc. 2024 May 7;7(3):40. doi: 10.3390/mps7030040 (PMC11130824; doi:10.3390/mps7030040)
Supplement: Supplementary file 1 [file mps-07-00040-s001.zip]

Archive with 1 entries (1 files):
- mps-2944272-supplementary.pdf
